# Supplementary material for: Multi-Cohort Transcriptomic Profiling of Medical Gas Plasma-Treated Cancers Reveals the Role of Immunogenic Cell Death
Source: Cancers (Basel). 2024 Jun 10;16(12):2186. doi: 10.3390/cancers16122186 (PMC11201794; doi:10.3390/cancers16122186)
Supplement: Supplementary file 1 [file cancers-16-02186-s001.zip]

Archive with 4 entries (4 files):
- Figures_S1_and_S2.pdf
- Table_S3.xlsx
- Table_S4.xlsx
- Tables_S1_S2_and_S5.pdf
