# Supplementary material for: Multi-Cohort Transcriptomic Profiling of Medical Gas Plasma-Treated Cancers Reveals the Role of Immunogenic Cell Death
Source: Cancers (Basel). 2024 Jun 10;16(12):2186. doi: 10.3390/cancers16122186 (PMC11201794; doi:10.3390/cancers16122186)
Supplement: Supplementary file 1 [file cancers-16-02186-s001.zip › Table_S3.xlsx]

## Sheet: Table S3
Table S3: Immune-related signaling pathways activated after plasma treatment and the corresponding studies.
Immune-related pathway	Studies
Activation of NF-kappaB in B cells	1
Prostate culture
Activation of the AP-1 family of transcription factors	4
MCF-TamR
Prostate culture
U937
Α549
Antigen processing-Cross presentation	1
MCF7-GSE110117
Antimicrobial peptides
MCF7-GSE110117
Antiviral mechanism by IFN-stimulated genes	3
MCF7-GSE110117
MCF-TamR
Α549
CD28 co-stimulation	1
MCF7-GSE117491
CLEC7A (Dectin-1) induces NFAT activation	1
MCF-TamR
CLEC7A (Dectin-1) signaling
Prostate culture
C-type lectin receptors (CLRs)	1
Prostate culture
Cytosolic sensors of pathogen-associated DNA	2
Prostate culture
Α549
DAP12 interactions	1
Α549
DAP12 signaling
Α549
DDX58/IFIH1-mediated induction of interferon-alpha/beta	2
Prostate culture
Α549
Downstream signaling events of B Cell Receptor (BCR)	1
Prostate culture
Downstream TCR signaling	2
Prostate culture
Α549
ER-Phagosome pathway	1
MCF7-GSE110117
Fc epsilon receptor (FCERI) signaling	3
Prostate culture
U937
Α549
FCERI mediated MAPK activation	2
MCF-TamR
U937
FCERI mediated NF-kB activation	1
Prostate culture
Fcgamma receptor (FCGR) dependent phagocytosis	2
MCF7-GSE117491
MCF-TamR
FLT3 Signaling	2
SK-MEL-147
Α549
Gene and protein expression by JAK-STAT signaling after Interleukin-12 stimulation	1
MCF-TamR
Growth hormone receptor signaling	1
MCF-TamR
IKK complex recruitment mediated by RIP1	1
MCF7-GSE110117
Inactivation of CSF3 (G-CSF) signaling	1
MCF-TamR
Inflammasomes	2
Prostate culture
U937
Interferon alpha/beta signaling	2
MCF7-GSE110117
MCF-TamR
Interferon Signaling	2
MCF7-GSE110117
MCF7-GSE117491
Interleukin receptor SHC signaling	1
Α549
Interleukin-1 family signaling	1
Prostate culture
Interleukin-1 signaling	1
Prostate culture
Interleukin-10 signaling	2
MCF7-TxR
U937
Interleukin-12 family signaling	1
MCF-TamR
Interleukin-12 signaling	1
MCF-TamR
Interleukin-17 signaling	4
MCF7-GSE117491
Prostate culture
U937
Α549
Interleukin-2 family signaling	1
Α549
Interleukin-27 signaling	1
Α549
Interleukin-35 Signalling	1
Α549
Interleukin-4 and Interleukin-13 signaling	4
MCF7-GSE117491
MCF-TamR
U937
Α549
Interleukin-6 family signaling	1
Α549
Interleukin-6 signaling	1
Α549
Interleukin-7 signaling	1
Prostate culture
IRAK2 mediated activation of TAK1 complex	1
Prostate culture
IRAK2 mediated activation of TAK1 complex upon TLR7/8 or 9 stimulation	1
Prostate culture
ISG15 antiviral mechanism	2
MCF7-GSE110117
Α549
MAP kinase activation	4
MCF7-GSE117491
Prostate culture
U937
Α549
MAP3K8 (TPL2)-dependent MAPK1/3 activation	1
Prostate culture
MAPK targets/ Nuclear events mediated by MAP kinases	4
MCF7-GSE117491
Prostate culture
U937
Α549
MyD88 cascade initiated on plasma membrane	4
MCF7-GSE117491
Prostate culture
U937
Α549
MyD88 dependent cascade initiated on endosome	4
MCF7-GSE117491
Prostate culture
U937
Α549
MyD88:MAL(TIRAP) cascade initiated on plasma membrane	3
Prostate culture
U937
Α549
MyD88-independent TLR4 cascade	4
MCF7-GSE117491
Prostate culture
U937
Α549
Negative regulation of FLT3	1
SK-MEL-147
Negative regulators of DDX58/IFIH1 signaling	3
MCF7-GSE110117
Prostate culture
Α549
NF-kB activation through FADD/RIP-1 pathway mediated by caspase-8 and -10	1
Prostate culture
NOD1/2 Signaling Pathway
Prostate culture
Nucleotide-binding domain
Prostate culture
Phosphorylation of CD3 and TCR zeta chains	1
MCF7-GSE117491
Prolactin receptor signaling	1
MCF7-GSE110117
Regulation of actin dynamics for phagocytic cup formation	2
MCF7-GSE117491
MCF-TamR
Regulation of IFNG signaling	1
Prostate culture
Regulation of signaling by CBL	1
MCF7-GSE117491
Regulation of TLR by endogenous ligand	1
MCF7-GSE110117
RIP-mediated NFkB activation via ZBP1	1
Prostate culture
Role of LAT2/NTAL/LAB on calcium mobilization	1
Α549
Signaling by CSF3 (G-CSF)	1
MCF-TamR
Signaling by the B Cell Receptor (BCR)	1
Prostate culture
TAK1-dependent IKK and NF-kappa-B activation	1
Prostate culture
TCR signaling	1
Prostate culture
The NLRP3 inflammasome	2
Prostate culture
U937
TNF receptor superfamily (TNFSF) members mediating non-canonical NF-kB pathway	2
MCF7-GSE110117
U937
TNFR2 non-canonical NF-kB pathway	2
MCF7-GSE110117
MCF7-TxR
TNFs bind their physiological receptors	1
MCF7-TxR
Toll Like Receptor 10 (TLR10) Cascade	4
MCF7-GSE117491
Prostate culture
U937
Α549
Toll Like Receptor 2 (TLR2) Cascade	3
Prostate culture
U937
Α549
Toll Like Receptor 3 (TLR3) Cascade	4
MCF7-GSE117491
Prostate culture
U937
Α549
Toll Like Receptor 4 (TLR4) Cascade	5
MCF7-GSE110117
MCF7-GSE117491
Prostate culture
U937
Α549
Toll Like Receptor 5 (TLR5) Cascade	4
MCF7-GSE117491
Prostate culture
U937
Α549
Toll Like Receptor 7/8 (TLR7/8) Cascade	4
MCF7-GSE117491
Prostate culture
U937
Α549
Toll Like Receptor 9 (TLR9) Cascade	4
MCF7-GSE117491
Prostate culture
U937
Α549
Toll Like Receptor TLR1:TLR2 Cascade	3
Prostate culture
U937
Α549
Toll Like Receptor TLR6:TLR2 Cascade	3
Prostate culture
U937
Α549
Toll-like Receptor Cascades	5
MCF7-GSE110117
MCF7-GSE117491
Prostate culture
U937
Α549
TRAF6 mediated induction of NFkB and MAP kinases upon TLR7/8 or 9 activation	3
Prostate culture
U937
Α549
TRAF6 mediated NF-kB activation	1
Prostate culture
TRAF6-mediated induction of TAK1 complex within TLR4 complex	1
Prostate culture
TRIF(TICAM1)-mediated TLR4 signaling	4
MCF7-GSE117491
Prostate culture
U937
Α549
ZBP1(DAI) mediated induction of type I IFNs	1
Prostate culture
