# Supplementary material for: Multi-Cohort Transcriptomic Profiling of Medical Gas Plasma-Treated Cancers Reveals the Role of Immunogenic Cell Death
Source: Cancers (Basel). 2024 Jun 10;16(12):2186. doi: 10.3390/cancers16122186 (PMC11201794; doi:10.3390/cancers16122186)
Supplement: Supplementary file 1 [file cancers-16-02186-s001.zip › Table_S4.xlsx]

## Sheet: Table S4
Table S4: List of uniquely activated immune-related pathways per study.
Study	Immune-related pathways
A549	DAP12 interactions
	DAP12 signaling
	Interleukin receptor SHC signaling
	Interleukin-2 family signaling
	Interleukin-27 signaling
	Interleukin-35 Signalling
	Interleukin-6 family signaling
	Interleukin-6 signaling
	Role of LAT2/NTAL/LAB on calcium mobilization
MCF7-GSE110117	Antigen processing-Cross presentation
	Antimicrobial peptides
	ER-Phagosome pathway
	IKK complex recruitment mediated by RIP1
	Prolactin receptor signaling
	Regulation of TLR by endogenous ligand
MCF7-GSE117491	CD28 co-stimulation
	Phosphorylation of CD3 and TCR zeta chains
	Regulation of signaling by CBL
MCF7-TxR	TNFs bind their physiological receptors
MCF-TamR	CLEC7A (Dectin-1) induces NFAT activation
	Gene and protein expression by JAK-STAT signaling after Interleukin-12 stimulation
	Growth hormone receptor signaling
	Inactivation of CSF3 (G-CSF) signaling
	Interleukin-12 family signaling
	Interleukin-12 signaling
	Signaling by CSF3 (G-CSF)
Prostate culture	Activation of NF-kappaB in B cells
	CLEC7A (Dectin-1) signaling
	C-type lectin receptors (CLRs)
	Downstream signaling events of B Cell Receptor (BCR)
	FCERI mediated NF-kB activation
	Interleukin-1 family signaling
	Interleukin-1 signaling
	Interleukin-7 signaling
	IRAK2 mediated activation of TAK1 complex
	IRAK2 mediated activation of TAK1 complex upon TLR7/8 or 9 stimulation
	MAP3K8 (TPL2)-dependent MAPK1/3 activation
	NF-kB activation through FADD/RIP-1 pathway mediated by caspase-8 and -10
	NOD1/2 Signaling Pathway
	Nucleotide-binding domain
	Regulation of IFNG signaling
	RIP-mediated NFkB activation via ZBP1
	Signaling by the B Cell Receptor (BCR)
	TAK1-dependent IKK and NF-kappa-B activation
	TCR signaling
	TRAF6 mediated NF-kB activation
	TRAF6-mediated induction of TAK1 complex within TLR4 complex
	ZBP1(DAI) mediated induction of type I IFNs
SK-MEL-147	Negative regulation of FLT3
